# Supplementary material for: Correlated Motions of Conserved Polar Motifs Lay out a Plausible Mechanism of G Protein-Coupled Receptor Activation
Source: Biomolecules. 2021 Apr 30;11(5):670. doi: 10.3390/biom11050670 (PMC8146931; doi:10.3390/biom11050670)
Supplement: Supplementary file 1 [file biomolecules-11-00670-s001.zip]

Archive with 1 entries (1 files):
- biomolecules-1174999-supplementary.pdf
